# Supplementary material for: Fusarioid keratitis and other superficial infections: A 10-years prospective study from Northeastern Brazil
Source: PLoS Negl Trop Dis. 2024 Jun 17;18(6):e0012247. doi: 10.1371/journal.pntd.0012247 (PMC11213298; doi:10.1371/journal.pntd.0012247)
Supplement: S1 File — (XLSX) [file pntd.0012247.s001.xlsx]

## Sheet: Susceptibility testing
		Susceptibility testing						Biofilm
LMMM	Identification	KTC 24H	KTC 48H	AMB 24H	AMB 48 H	ITC 24H X	ITC 48H	Average biofilm formation	Average-background (blank)	Standard deviation
ATCC	Fusarium annulatum	0,5 μg/Ml	1 μg/mL	ANFO 24H	4μg/Ml	4 μg/mL	4 μg/mL	0.189	0.138	0.008
130	Neocosmospora falciformis	2 μg/mL	2 μg/mL	0,5 μg/mL	1 μg/mL	4 μg/mL	4 μg/mL	0.452	0.4	0.01
134	Neocosmospora catenata	0,5 μg/mL	1 μg/mL	1 μg/mL	2 μg/mL	0,5 μg/mL	2 μg/Ml	0.172	0.12	0.012
191	Neocosmospora keratoplastica	8 μg/mL	16 μg/mL	0,25 μg/mL	0,25 μg/mL	0,25 μg/mL	0,25 μg/mL	0.249	0.201	0.007
405	Neocosmospora falciformis	4 μg/mL	4 μg/mL	8 μg/mL	8 μg/mL	2 μg/mL	2 μg/mL	0.247	0.197	0.013
436	Neocosmospora keratoplastica	4 μg/mL	8 μg/mL	1 μg/mL	1 μg/mL	2 μg/mL	2 μg/mL	0.21	0.158	0.012
439	Neocosmospora falciformis	16 μg/mL	16 μg/mL	4 μg/mL	4 μg/mL	0,125 μg/mL	0,125 μg/mL	0.154	0.103	0.008
440	Fusarium annulatum	0,5μg/mL	1 μg/mL	2 μg/mL	4 μg/mL	2 μg/mL	2 μg/mL	0.254	0.206	0.01
442	Neocosmospora falciformis	4 μg/mL	4 μg/mL	4 μg/mL	4 μg/mL	2 μg/mL	2 μg/mL	0.21	0.158	0.012
443	Neocosmospora falciformis	16 μg/mL	16 μg/mL	1 μg/mL	2 μg/mL	0,5 μg/mL	0,5 μg/mL	0.122	0.085	0.005
444	Neocosmospora keratoplastica	1μg/mL	4 μg/mL	1 μg/mL	2 μg/mL	0,25 μg/mL	0,5 μg/mL	0.199	0.148	0.014
686	Neocosmospora falciformis	4 μg/mL	4 μg/mL	1 μg/mL	2 μg/mL	0,25 μg/mL	0,25 μg/mL	0.065	0.028	0.006
687	Neocosmospora suttoniana	16 μg/Ml	16 μg/Ml	4 μg/mL	8 μg/mL	0,5 μg/mL	0,5 μg/mL	0.14	0.092	0.015
689	Neocosmospora falciformis	16 μg/mL	16 μg/mL	2 μg/mL	4 μg/mL	0,5 μg/mL	0,5 μg/mL	0.057	0.02	0.006
690	Fusarium nirenbergiae	1 μg/mL	1 μg/mL	1 μg/mL	1 μg/mL	0,25 μg/mL	0,5 μg/mL	0.166	0.118	0.008
692	Neocosmospora falciformis	1μg/mL	2 μg/mL	1 μg/mL	2 μg/mL	2 μg/mL	2 μg/mL	0.242	0.194	0.024
693	Neocosmospora falciformis	1μg/mL	2 μg/mL	4 μg/mL	4 μg/mL	2 μg/mL	2 μg/mL	0.183	0.132	0.006
694	Neocosmospora falciformis	1μg/mL	2 μg/mL	2 μg/mL	2 μg/mL	0,5 μg/mL	2 μg/mL	0.16	0.112	0.005
697	Neocosmospora falciformis	4 μg/mL	8 μg/mL	2 μg/mL	4 μg/mL	0,5 μg/mL	1 μg/mL	0.162	0.11	0.009
699	Neocosmospora keratoplastica	0,125 μg/mL	0,5 μg/mL	4 μg/mL	8 μg/mL	2 μg/mL	2 μg/mL	0.143	0.106	0.008
930	Neocosmospora falciformis	8 μg/mL	8 μg/mL	4 μg/mL	4 μg/mL	2 μg/mL	2 μg/mL	0.205	0.153	0.01
931	Fusarium annulatum	0,125 μg/mL	0,25 μg/mL	1 μg/mL	1 μg/mL	0,5 μg/mL	0,5 μg/mL	0.247	0.195	0.013
932	Neocosmospora falciformis	16 μg/Ml	>16 μg/mL	1 μg/mL	2 μg/mL	2 μg/mL	2 μg/mL	0.09	0.038	0.006
933	Neocosmospora falciformis	0,25μg/mL	0,5μg/mL	4 μg/mL	4 μg/mL	0,25 μg/mL	1 μg/mL	0.251	0.2	0.01
934	Fusarium nirenbergiae	2 μg/mL	2 μg/mL	2 μg/mL	2 μg/mL	1 μg/mL	2 μg/mL	0.191	0.154	0.025
1053	Neocosmospora falciformis	0,125 μg/mL	0,125 μg/mL	0,5 μg/mL	1 μg/mL	4 μg/mL	4 μg/mL	0.174	0.137	0.029
1054	Neocosmospora falciformis	0,0625 μg/mL	0,0625 μg/mL	4 μg/mL	8 μg/mL	1 μg/mL	2 μg/mL	0.131	0.094	0.012
1055	Fusarium nirenbergiae	4 μg/mL	8 μg/mL	2 μg/mL	4 μg/mL	8 μg/mL	8 μg/mL	0.201	0.153	0.008
1056	Neocosmospora suttoniana	0,5 μg/mL	2 μg/mL	2 μg/mL	4 μg/mL	0,25 μg/mL	0,25 μg/mL	0.179	0.131	0.007
1057	Neocosmospora falciformis	1 μg/mL	2 μg/mL	4 μg/mL	4 μg/mL	0,5 μg/mL	1 μg/mL	0.289	0.241	0.017
1058	Fusarium annulatum	0,5 μg/mL	0,5 μg/mL	4 μg/mL	8 μg/mL	0,5 μg/mL	1 μg/mL	0.164	0.113	0.012
1062	Neocosmospora falciformis	0,5 μg/mL	1 μg/mL	2 μg/mL	4 μg/mL	0,25 μg/mL	0,25 μg/mL	0.318	0.266	0.014
1066	Neocosmospora suttoniana	0,125 μg/mL	0,125 μg/mL	4 μg/mL	4 μg/mL	0,5 μg/mL	0,5 μg/mL	0.232	0.181	0.006
1067	Neocosmospora keratoplastica	8 μg/mL	16 μg/mL	8 μg/mL	8 μg/mL	0,5 μg/mL	0,5 μg/mL	0.192	0.144	0.009
1068	Neocosmospora keratoplastica	16 μg/mL	>16 μg/mL	8 μg/mL	8 μg/mL	8 μg/mL	8 μg/mL	0.176	0.124	0.011
1208	Fusarium annulatum	16 μg/mL	16 μg/mL	8 μg/mL	16 μg/mL	0,5 μg/mL	2 μg/mL	0.216	0.165	0.011
1212	Neocosmospora falciformis	4 μg/mL	4 μg/mL	8 μg/mL	8 μg/mL	4 μg/mL	4 μg/mL	0.126	0.089	0.013
1258	Fusarium annulatum	4 μg/mL	8 μg/mL	2 μg/mL	4 μg/mL	4 μg/mL	4 μg/mL	0.192	0.144	0.013
1263	Neocosmospora keratoplastica	8 μg/mL	16 μg/mL	8 μg/mL	16 μg/mL	0,5 μg/mL	1 μg/mL	0.255	0.207	0.011
1276	Neocosmospora gamsii	0,25 μg/mL	0,25 μg/mL	4 μg/mL	8 μg/mL	1 μg/mL	1 μg/mL	0.095	0.047	0.004
1277	Neocosmospra gamsii	4 μg/mL	4 μg/mL	4 μg/mL	8 μg/mL	0,5 μg/mL	1 μg/mL	0.163	0.126	0.005
1309	Fusarium annulatum	0,5 μg/mL	0,5 μg/mL	0,25 μg/mL	0,25 μg/mL	0,5 μg/mL	0,5 μg/mL	0.198	0.161	0.012
1311	Neocosmospora keratoplastica	1 μg/mL	2 μg/mL	2 μg/mL	4 μg/mL	0,5 μg/mL	1 μg/mL	0.203	0.155	0.014
1355	Neocosmospora suttoniana	8 μg/mL	16 μg/mL	16 μg/mL	16 μg/mL	8 μg/mL	8 μg/mL	0.5	0.448	0.017
1357	Neocosmospora falciformis	0,25 μg/mL	0,25 μg/mL	0,5 μg/mL	0,5 μg/mL	0,5 μg/mL	1 μg/mL	0.235	0.187	0.012
1376	Neocosmospora keratoplastica	0,5 μg/mL	0,5 μg/mL	1 μg/mL	2 μg/mL	0,25 μg/mL	0,25 μg/mL	0.152	0.115	0.003
1379	Neocosmospora keratoplastica	16 μg/mL	>16 μg/mL	2 μg/mL	4 μg/mL	4 μg/mL	8 μg/mL	0.166	0.129	0.008
1382	Fusarium annulatum	4 μg/mL	8 μg/mL	1 μg/mL	1 μg/mL	0,5 μg/mL	1 μg/mL	0.197	0.146	0.008
1405	Neocosmospora falciformis	0,5 μg/mL	2 μg/mL	1 μg/mL	1 μg/mL	1 μg/mL	2 μg/mL	0.103	0.066	0.012
1438	Neocosmospora falciformis	4 μg/mL	8 μg/mL	2 μg/mL	4 μg/mL	2 μg/mL	2 μg/mL	0.368	0.316	0.008
1439	Neocosmospora falciformis	1 μg/mL	2 μg/mL	1 μg/mL	1 μg/mL	1 μg/mL	2 μg/mL	0.151	0.1	0.004
1461	Neocosmospora keratoplastica	1 μg/mL	1 μg/mL	2 μg/mL	4 μg/mL	1 μg/mL	1 μg/mL	0.121	0.084	0.011
1520	Fusarium nirenbergiae	2 μg/mL	2 μg/mL	1 μg/mL	2 μg/mL	0,5 μg/mL	0,5 μg/mL	0.157	0.106	0.009
1521	Neocosmospora falciformis	4 μg/mL	4 μg/mL	1 μg/mL	2 μg/mL	0,5 μg/mL	0,5 μg/mL	0.271	0.22	0.008
1523	Neocosmospora keratoplastica	8 μg/mL	16 μg/mL	16 μg/mL	16 μg/mL	8 μg/mL	8 μg/mL	0.16	0.11	0.005
1524	Neocosmospora falciformis	0,5 μg/mL	0,5 μg/mL	1 μg/mL	2 μg/mL	0,5 μg/mL	1 μg/mL	0.16	0.116	0.008
1525	Fusarium annulatum	1 μg/mL	2 μg/mL	2 μg/mL	4 μg/mL	1 μg/mL	1 μg/mL	0.203	0.153	0.006
1526	Fusarium annulatum	0,5 μg/mL	1 μg/mL	2 μg/mL	4 μg/mL	0,25 μg/mL	0,25 μg/mL	0.232	0.182	0.006
1527	Neocosmospora keratoplastica	0,125 μg/mL	0,125 μg/mL	4 μg/mL	4 μg/mL	0,5 μg/mL	0,5 μg/mL	0.152	0.102	0.003
1528	Neocosmospora falciformis	2 μg/mL	2 μg/mL	2 μg/mL	2 μg/mL	1 μg/mL	2 μg/mL	0.065	0.015	0.001
1529	Neocosmospora falciformis	4 μg/mL	4 μg/mL	4 μg/mL	8 μg/mL	0,5 μg/mL	1 μg/mL	0.192	0.142	0.009
1530	Neocosmospora falciformis	0,5 μg/mL	0,5 μg/mL	1 μg/mL	2 μg/mL	0,5 μg/mL	1 μg/mL	0.162	0.112	0.009
1531	Neocosmospora suttoniana	1 μg/mL	2 μg/mL	2 μg/mL	4 μg/mL	1 μg/mL	1 μg/mL	0.251	0.201	0.01

## Sheet: Biofilm
Strain	Quintuplicate					Average	Average - PBS	St deviation
PBS	0.041	0.042	0.033	0.031	0.039	0.0372	X - 0,037	0.00491935
LMMM 1212	0.144	0.119	0.122	0.133	0.112	0.126	0.089	0.0125897
LMMM 1405	0.124	0.1	0.092	0.1	0.099	0.103	0.066	0.0122066
LMMM 934	0.219	0.197	0.188	0.199	0.152	0.191	0.154	0.0245662
LMMM 135	0.064	0.066	0.066	0.065	0.063	0.0648	0.0278	0.00130384
LMMM 1053	0.197	0.16	0.199	0.185	0.131	0.1744	0.1374	0.0288062
LMMM 699	0.15	0.135	0.154	0.139	0.138	0.1432	0.1062	0.00828855
LMMM 1277	0.157	0.162	0.165	0.171	0.162	0.1634	0.1264	0.00512835
LMMM 225	0.112	0.115	0.121	0.123	0.119	0.118	0.081	0.00447214
LMMM 1379	0.157	0.161	0.164	0.17	0.177	0.1658	0.1288	0.00785493
LMMM 1376	0.156	0.148	0.151	0.149	0.154	0.1516	0.1146	0.00336155
LMMM 695	0.072	0.079	0.084	0.067	0.098	0.08	0.043	0.0119791
LMMM 1461	0.128	0.11	0.108	0.125	0.132	0.1206	0.0836	0.0108995
LMMM 689	0.062	0.056	0.048	0.056	0.061	0.0566	0.0196	0.00554977
LMMM 686	0.06	0.076	0.062	0.065	0.063	0.0652	0.0282	0.00630079
LMMM 1054	0.131	0.126	0.119	0.127	0.151	0.1308	0.0938	0.0120913
LMMM 1309	0.185	0.189	0.195	0.208	0.213	0.198	0.161	0.012083
LMMM 443	0.12	0.119	0.116	0.128	0.126	0.1218	0.0848	0.00501996
PBS	0.057	0.059	0.047	0.042	0.051	0.0512	X - 0,051	0.00701427
LMMM 1208	0.2	0.215	0.22	0.212	0.231	0.2156	0.1646	0.011327
LMMM 1058	0.159	0.156	0.176	0.153	0.178	0.1644	0.1134	0.0117175
LMMM 444	0.189	0.199	0.208	0.182	0.218	0.1992	0.1482	0.0144118
LMMM 1522	0.19	0.208	0.213	0.191	0.203	0.201	0.15	0.0102225
LMMM 1520	0.162	0.16	0.143	0.152	0.166	0.1566	0.1056	0.00915423
LMMM 1521	0.27	0.263	0.283	0.263	0.274	0.2706	0.2196	0.00838451
LMMM 1519	0.191	0.219	0.198	0.192	0.209	0.2018	0.1508	0.0119875
LMMM 1356	0.201	0.196	0.186	0.176	0.198	0.1914	0.1404	0.0102859
LMMM 1066	0.239	0.231	0.238	0.226	0.228	0.2324	0.1814	0.00585662
LMMM 1382	0.189	0.201	0.196	0.209	0.19	0.197	0.146	0.00827647
LMMM 439	0.146	0.16	0.146	0.154	0.163	0.1538	0.1028	0.00782304
LMMM 688	0.172	0.179	0.161	0.185	0.17	0.1734	0.1224	0.00912688
LMMM 1439	0.148	0.15	0.158	0.149	0.148	0.1506	0.0996	0.004219
ATCC	0.199	0.178	0.193	0.186	0.188	0.1888	0.1378	0.00785493
LMMM 933	0.243	0.24	0.266	0.253	0.254	0.2512	0.2002	0.0102811
LMMM 1312	0.185	0.199	0.189	0.205	0.195	0.1946	0.1436	0.00792465
LMMM 693	0.191	0.186	0.176	0.179	0.185	0.1834	0.1324	0.00594138
PBS	0.058	0.032	0.048	0.059	0.042	0.0478	X- 0,048	0.0113225
LMMM 692	0.258	0.23	0.205	0.26	0.257	0.242	0.194	0.0240728
LMMM 1067	0.19	0.193	0.187	0.206	0.184	0.192	0.144	0.00851469
LMMM 1056	0.187	0.179	0.171	0.185	0.174	0.1792	0.1312	0.00687023
LMMM 687	0.145	0.128	0.121	0.15	0.157	0.1402	0.0922	0.0151559
LMMM 690	0.169	0.165	0.161	0.159	0.178	0.1664	0.1184	0.00753658
LMMM 1057	0.292	0.297	0.259	0.303	0.292	0.2886	0.2406	0.0171552
LMMM 1258	0.169	0.196	0.193	0.2	0.201	0.1918	0.1438	0.0131415
LMMM 694	0.156	0.168	0.159	0.16	0.159	0.1604	0.1124	0.00450555
LMMM 1263	0.256	0.257	0.264	0.263	0.236	0.2552	0.2072	0.0113004
LMMM 1055	0.197	0.2	0.202	0.194	0.214	0.2014	0.1534	0.00766812
LMMM 1357	0.249	0.248	0.228	0.224	0.226	0.235	0.187	0.0124097
LMMM 440	0.264	0.252	0.263	0.246	0.243	0.2536	0.2056	0.00960729
LMMM 1311	0.196	0.184	0.205	0.211	0.219	0.203	0.155	0.0135462
LMMM 1276	0.095	0.099	0.096	0.098	0.089	0.0954	0.0474	0.00391152
LMMM 191	0.245	0.259	0.24	0.254	0.249	0.2494	0.2014	0.0074364
LMMM 1358	0.247	0.235	0.246	0.229	0.237	0.2388	0.1908	0.00762889
LMMM 1069	0.168	0.177	0.173	0.159	0.172	0.1698	0.1218	0.00683374
PBS	0.044	0.058	0.055	0.047	0.055	0.0518	X-0,052	0.00597495
LMMM 1062	0.317	0.297	0.334	0.324	0.316	0.3176	0.2656	0.0135757
LMMM 1356	0.12	0.114	0.091	0.108	0.104	0.1074	0.0554	0.0109909
LMMM 134	0.186	0.162	0.161	0.183	0.166	0.1716	0.1196	0.0119708
LMMM 1355	0.524	0.51	0.486	0.489	0.49	0.4998	0.4478	0.0165288
LMMM 698	0.231	0.262	0.255	0.259	0.244	0.2502	0.1982	0.0127161
LMMM 436	0.222	0.231	0.238	0.221	0.241	0.2306	0.1786	0.00907193
LMMM 442	0.218	0.215	0.193	0.202	0.22	0.2096	0.1576	0.0116319
LMMM 931	0.238	0.229	0.252	0.262	0.252	0.2466	0.1946	0.0130307
LMMM 1068	0.183	0.169	0.191	0.164	0.175	0.1764	0.1244	0.0108074
LMMM 930	0.214	0.218	0.197	0.2	0.198	0.2054	0.1534	0.0098387
LMMM 434	0.195	0.2	0.206	0.212	0.201	0.2028	0.1508	0.00645755
LMMM 697	0.164	0.154	0.165	0.176	0.153	0.1624	0.1104	0.00939681
LMMM 932	0.086	0.083	0.097	0.09	0.093	0.0898	0.0378	0.00554076
LMMM 1438	0.364	0.38	0.361	0.372	0.365	0.3684	0.3164	0.00763544
LMMM 1404	0.28	0.283	0.299	0.295	0.299	0.2912	0.2392	0.00906642
LMMM 130	0.452	0.457	0.435	0.455	0.461	0.452	0.4	0.0100499
PBS	0.047	0.051	0.053	0.047	0.054	0.0504	X-0,050	0.00328634
LMMM 405 (225)	0.238	0.229	0.252	0.262	0.252	0.2466	0.1966	0.0130307
LMMM 1523	0.156	0.168	0.159	0.16	0.159	0.1604	0.1104	0.00450555
LMMM 1524	0.169	0.165	0.161	0.159	0.178	0.1664	0.1164	0.00753658
LMMM 1525	0.195	0.2	0.206	0.212	0.201	0.2028	0.1528	0.00645755
LMMM 1526	0.239	0.231	0.238	0.226	0.228	0.2324	0.1824	0.00585662
LMMM 1527	0.156	0.148	0.151	0.149	0.154	0.1516	0.1016	0.00336155
LMMM 1528	0.064	0.066	0.066	0.065	0.063	0.0648	0.0148	0.00130384
LMMM 1529	0.19	0.193	0.187	0.206	0.184	0.192	0.142	0.00851469
LMMM 1530	0.164	0.154	0.165	0.176	0.153	0.1624	0.1124	0.00939681
LMMM 1531	0.243	0.24	0.266	0.253	0.254	0.2512	0.2012	0.0102811
